# Supplementary material for: Comprehensive Identification and Male-Biased Expression Analysis of Odorant-Binding Protein Genes in the Hawaiian Flower Thrips, Thrips hawaiiensis (Thysanoptera: Thripidae)
Source: Biology (Basel). 2026 Jan 17;15(2):170. doi: 10.3390/biology15020170 (PMC12837457; doi:10.3390/biology15020170)
Supplement: Supplementary file 1 [file biology-15-00170-s001.zip › Table S1.xls]

## Sheet: Sheet1
Table S1: CSPs genes primer information used for RT-qPCR
Primer Name	Primer Sequence (5′-3′)	Length (bp)	Melting Temperature (°C)
g11803	F:GTCCAGGGCTACGTCAAGTG	20	59.5
	R:GGGGAAGCTCTTCTGCATCT	20	57.45
g17984	F:AACTAGGCAGGCAGCTCAAG	20	57.45
	R:TGATGTCGCGGTAGTCACTG	20	57.45
g18018	F:GGCGCCGAGCTTAAAAAGTC	20	57.45
	R:GTACTTGGCCTTGAGCTCGT	20	57.45
g18019	F:GTCAAGTGCATCCTGGACAAG	21	57.57
	R:CTTGGTCTTGAAGCTGTCCCA	21	57.57
g18020	F:TCAAGAAGTCCATCCCCGAC	20	57.45
	R:GGCTTGACTCCCTTCTCCTC	20	59.5
g18169	F:TGAAAAGGCTGTTGCCCGAT	20	55.4
	R:TTCCCACTCCTTGGGGTAGT	20	57.45
g18202	F:CACCAACTACTTCCGGTGCAT	21	57.57
	R:GTACTTCTTCTCCAGGCGGTC	21	59.52
g18241	F:TCCTCCGGATCGAGAAGAAGT	21	57.57
	R:TAGAGTGGCTCTGGAAGGTG	20	57.45
g16423	F:CAGCGACAGCTCAAGTGCG	19	59.48
	R:GGACAGCACCTTCTGGATCTG	21	59.52
g17985	F:TGGACGTGATCCTGAAGAACG	20	57.57
	R:GTGTTGATCTTCTCGTTGGCG	20	57.57
g18072	F:GCAAGCTGCTCAAGGAGATCA	21	57.57
	R:CAGCTCGTCCCAGTAGTTCT	20	57.45
β-actin	F: TACGAGCTTCCCGACGGTCAGGTT	24	62.98
	R: TGAGGGAGCAAGGGCGGTGATTT	23	61.33
